# Supplementary material for: Fucoid Macroalgae Have Distinct Physiological Mechanisms to Face Emersion and Submersion Periods in Their Southern Limit of Distribution
Source: Plants (Basel). 2021 Sep 14;10(9):1892. doi: 10.3390/plants10091892 (PMC8467972; doi:10.3390/plants10091892)
Supplement: Supplementary file 1 [file plants-10-01892-s001.zip]

Archive with 1 entries (1 files):
- plants-1332356-supplementary.pdf
